# Supplementary material for: Olfaction-Related Factors Affecting Chemosensory Dream Content in a Sleep Laboratory
Source: Brain Sci. 2021 Sep 16;11(9):1225. doi: 10.3390/brainsci11091225 (PMC8465492; doi:10.3390/brainsci11091225)
Supplement: Supplementary file 1 [file brainsci-11-01225-s001.zip]

Archive with 1 entries (1 files):
- brainsci-1302479-supplementary.pdf
